# Supplementary material for: Comprehensive Analysis of Physicochemical Properties and Sensory Attributes of Original-Cut Potato Chips in the Chinese Market
Source: Foods. 2024 Dec 22;13(24):4158. doi: 10.3390/foods13244158 (PMC11675445; doi:10.3390/foods13244158)
Supplement: Supplementary file 1 [file foods-13-04158-s001.zip]

Archive with 1 entries (1 files):
- foods-3343787-supplementary.pdf
